# Supplementary material for: Facile Preparation of β-Cyclodextrin-Modified Polysulfone Membrane for Low-Density Lipoprotein Adsorption via Dopamine Self-Assembly and Schiff Base Reaction
Source: Materials (Basel). 2024 Feb 21;17(5):988. doi: 10.3390/ma17050988 (PMC10934633; doi:10.3390/ma17050988)
Supplement: Supplementary file 1 [file materials-17-00988-s001.zip]

Archive with 1 entries (1 files):
- materials-2732992-supplementary.pdf
